# Supplementary material for: First observations of Ruminapaivae Lowe, 1861 (Mollusca, Gastropoda) in the south-east of France, based on taxonomic clarifications
Source: Biodivers Data J. 2023 Jun 27;11:e98627. doi: 10.3897/BDJ.11.e98627 (PMC10848888; doi:10.3897/BDJ.11.e98627)
Supplement: XML Treatment for Rumina paivae [file BDJ.11.e98627-treatment2.xml]

<!DOCTYPE tp:taxon-treatment
  PUBLIC "-//TaxonX//DTD Taxonomic Treatment Publishing DTD v0 20100105//EN" "tax-treatment-NSO.dtd">
<tp:taxon-treatment xmlns:tp="http://www.plazi.org/taxpub"><tp:treatment-meta><mixed-citation publication-type="journal"><person-group><name><surname>Aureglia</surname><given-names>Louis</given-names></name><name><surname>Guy</surname><given-names>Jean-Baptiste</given-names></name><name><surname>Deschamps-Cottin</surname><given-names>Magali</given-names></name><name><surname>Vila</surname><given-names>Bruno</given-names></name></person-group><article-title>First observations of <italic><tp:taxon-name><tp:taxon-name-part taxon-name-part-type="genus" reg="Rumina">Rumina</tp:taxon-name-part><tp:taxon-name-part taxon-name-part-type="species" reg="paivae">paivae</tp:taxon-name-part></tp:taxon-name></italic> Lowe, 1861 (<tp:taxon-name><tp:taxon-name-part taxon-name-part-type="phylum">Mollusca</tp:taxon-name-part></tp:taxon-name>, <tp:taxon-name><tp:taxon-name-part taxon-name-part-type="class">Gastropoda</tp:taxon-name-part></tp:taxon-name>) in the south-east of France, based on taxonomic clarifications</article-title><source>Biodivers Data J</source><day>27</day><month>06</month><year>2023</year><volume>11</volume><pub-id pub-id-type="doi">10.3897/BDJ.11.e98627</pub-id></mixed-citation></tp:treatment-meta><tp:nomenclature><tp:taxon-name>
            <object-id xmlns:xlink="http://www.w3.org/1999/xlink" content-type="arpha" xlink:type="simple">9279B9E4-F054-5335-A4E2-073DEE0CDE21</object-id>
            <tp:taxon-name-part taxon-name-part-type="genus">Rumina</tp:taxon-name-part>
            <tp:taxon-name-part taxon-name-part-type="species">paivae</tp:taxon-name-part>
            <object-id xmlns:xlink="http://www.w3.org/1999/xlink" xlink:type="simple" object-id-type="GBIF">https://doi.org/10.15468/gsw7nw</object-id>
          </tp:taxon-name><tp:taxon-authority>(Lowe, 1861)</tp:taxon-authority></tp:nomenclature><tp:treatment-sec sec-type="Taxon discussion"><title>Taxon discussion</title><p>All adult specimens in group L2 were assembled on the basis of their large size.</p></tp:treatment-sec></tp:taxon-treatment>
